# Supplementary material for: A Francisella-like endosymbiont in the Gulf Coast tick evolved from a mammalian pathogen
Source: Sci Rep. 2016 Sep 20;6:33670. doi: 10.1038/srep33670 (PMC5028885; doi:10.1038/srep33670)
Supplement: Supplementary Dataset 1 [file srep33670-s2.xls]

## Sheet: Supplimentary dataset 1
Modes of pseudogene formation in FLE-Am
Locus tag	Start Deletion	Premature Termination	Frameshift
AS144_00005	+	+
AS144_00010		+	+
AS144_00030		+
AS144_00060		+	+
AS144_00100	+	+	+
AS144_00105		+	+
AS144_00110		+	+
AS144_00115	+	+	+
AS144_00140		+	+
AS144_00165		+	+
AS144_00170		+	+
AS144_00175	+	+	+
AS144_00180		+	+
AS144_00190		+	+
AS144_00210		+	+
AS144_00215	+	+	+
AS144_00220		+	+
AS144_00245		+	+
AS144_00250	+	+	+
AS144_00260		+	+
AS144_00295	+	+	+
AS144_00300		+	+
AS144_00335		+	+
AS144_00345		+	+
AS144_00350	+	+	+
AS144_00355	+	+	+
AS144_00405		+	+
AS144_00410		+	+
AS144_00420	+	+	+
AS144_00425
AS144_00440	+	+	+
AS144_00460		+	+
AS144_00465	+	+	+
AS144_00470		+	+
AS144_00480	+	+	+
AS144_00485		+	+
AS144_00490		+	+
AS144_00495	+	+	+
AS144_00500		+	+
AS144_00520		+	+
AS144_00525		+	+
AS144_00535	+	+
AS144_00615	+		+
AS144_00625		+	+
AS144_00630	+	+	+
AS144_00675		+	+
AS144_00680	+	+	+
AS144_00690		+	+
AS144_00695		+	+
AS144_00700	+	+	+
AS144_00715	+	+	+
AS144_00720	+	+	+
AS144_00725	+	+	+
AS144_00735	+	+	+
AS144_00745		+	+
AS144_00755		+	+
AS144_00780		+	+
AS144_00790	+	+
AS144_00795	+	+	+
AS144_00800		+	+
AS144_00810	+		+
AS144_00815		+	+
AS144_00850		+	+
AS144_00875		+	+
AS144_00885		+	+
AS144_00895		+	+
AS144_00925	+	+	+
AS144_00930		+	+
AS144_00960		+	+
AS144_01005		+	+
AS144_01010	+	+	+
AS144_01015	+	+
AS144_01035		+	+
AS144_01040		+	+
AS144_01055	+	+	+
AS144_01060		+	+
AS144_01065		+	+
AS144_01110			+
AS144_01115		+	+
AS144_01120		+	+
AS144_01140		+	+
AS144_01155	+	+	+
AS144_01165		+	+
AS144_01170		+	+
AS144_01175	+	+	+
AS144_01180	+	+	+
AS144_01210		+	+
AS144_01225		+	+
AS144_01230		+	+
AS144_01235		+	+
AS144_01255		+	+
AS144_01265		+	+
AS144_01270	+	+	+
AS144_01275	+	+	+
AS144_01300		+	+
AS144_01310		+	+
AS144_01315		+	+
AS144_01320		+	+
AS144_01330	+	+	+
AS144_01335		+	+
AS144_01355	+	+	+
AS144_01360		+	+
AS144_01375		+	+
AS144_01380	+	+	+
AS144_01385		+	+
AS144_01400		+	+
AS144_01410		+	+
AS144_01420		+	+
AS144_01425		+	+
AS144_01455		+	+
AS144_01460		+	+
AS144_01485	+	+	+
AS144_01500		+	+
AS144_01505		+	+
AS144_01525			+
AS144_01540		+	+
AS144_01585		+	+
AS144_01590		+	+
AS144_01605	+	+	+
AS144_01610		+	+
AS144_01660		+	+
AS144_01665		+	+
AS144_01675		+	+
AS144_01685		+	+
AS144_01705	+	+	+
AS144_01710		+	+
AS144_01725		+	+
AS144_01730		+	+
AS144_01735	+	+	+
AS144_01740		+	+
AS144_01765		+	+
AS144_01770	+	+	+
AS144_01775		+	+
AS144_01800		+	+
AS144_01805	+	+	+
AS144_01810		+	+
AS144_01820		+	+
AS144_01830		+	+
AS144_01835		+	+
AS144_01845		+
AS144_01850		+	+
AS144_01855		+	+
AS144_01870		+	+
AS144_01880		+	+
AS144_01895	+	+	+
AS144_01900		+
AS144_01905		+	+
AS144_01910		+
AS144_01915		+	+
AS144_01920		+	+
AS144_01940		+	+
AS144_01990		+
AS144_02020
AS144_02025		+	+
AS144_02030		+	+
AS144_02035	+	+	+
AS144_02050	+	+	+
AS144_02055		+	+
AS144_02065		+	+
AS144_02080	+	+	+
AS144_02105		+	+
AS144_02110
AS144_02115	+
AS144_02170		+	+
AS144_02175	+	+	+
AS144_02190		+	+
AS144_02195		+	+
AS144_02205		+	+
AS144_02210	+	+	+
AS144_02215		+	+
AS144_02220		+	+
AS144_02230	+	+	+
AS144_02265		+	+
AS144_02300		+	+
AS144_02315	+	+	+
AS144_02320		+	+
AS144_02340	+	+	+
AS144_02350	+	+	+
AS144_02355		+	+
AS144_02365	+	+	+
AS144_02370		+	+
AS144_02375		+	+
AS144_02380	+	+	+
AS144_02385
AS144_02390		+	+
AS144_02405	+	+	+
AS144_02445	+	+	+
AS144_02460	+	+	+
AS144_02470			+
AS144_02485		+	+
AS144_02490		+	+
AS144_02495		+	+
AS144_02500		+	+
AS144_02515		+	+
AS144_02520	+	+	+
AS144_02525		+	+
AS144_02555	+	+	+
AS144_02560		+	+
AS144_02590	+	+	+
AS144_02685		+	+
AS144_02705		+	+
AS144_02725	+	+	+
AS144_02760		+	+
AS144_02790		+	+
AS144_02795		+	+
AS144_02875		+	+
AS144_02915		+	+
AS144_02950		+	+
AS144_02955			+
AS144_02965	+	+	+
AS144_02970		+	+
AS144_03055	+	+	+
AS144_03060		+	+
AS144_03065		+	+
AS144_03075		+	+
AS144_03080		+	+
AS144_03085		+	+
AS144_03090		+	+
AS144_03095	+	+	+
AS144_03100	+	+	+
AS144_03105		+	+
AS144_03125	+	+	+
AS144_03140	+	+	+
AS144_03415		+	+
AS144_03420	+	+
AS144_03435	+	+	+
AS144_03440		+	+
AS144_03450	+	+	+
AS144_03475		+	+
AS144_03495		+	+
AS144_03500		+	+
AS144_03520		+	+
AS144_03525		+	+
AS144_03535		+	+
AS144_03550		+	+
AS144_03555		+	+
AS144_03560	+	+	+
AS144_03565		+	+
AS144_03615		+	+
AS144_03640	+	+	+
AS144_03660
AS144_03665
AS144_03700		+	+
AS144_03705		+	+
AS144_03710		+	+
AS144_03725	+	+	+
AS144_03735	+	+	+
AS144_03745		+	+
AS144_03760		+	+
AS144_03765		+	+
AS144_03780		+	+
AS144_03785	+	+	+
AS144_03805		+	+
AS144_03810		+	+
AS144_03825	+	+
AS144_03830		+	+
AS144_03840	+	+	+
AS144_03845		+	+
AS144_03855		+	+
AS144_03865		+	+
AS144_03870	+	+	+
AS144_03875	+	+	+
AS144_03880		+	+
AS144_03930		+
AS144_03935		+	+
AS144_03955	+	+	+
AS144_03965	+	+	+
AS144_03975		+
AS144_03980		+	+
AS144_03985		+	+
AS144_03995	+	+	+
AS144_04035		+	+
AS144_04040		+	+
AS144_04060	-		+
AS144_04070			+
AS144_04075	+	+	+
AS144_04120		+	+
AS144_04185		+	+
AS144_04195		+	+
AS144_04225	+	+	+
AS144_04230	+	+	+
AS144_04250		+	+
AS144_04270		+	+
AS144_04275		+	+
AS144_04280		+
AS144_04345		+	+
AS144_04350		+	+
AS144_04355		+	+
AS144_04360	+
AS144_04390		+	+
AS144_04410	+	+	+
AS144_04415	+	+	+
AS144_04425		+
AS144_04430		+	+
AS144_04465		+	+
AS144_04470		+	+
AS144_04485			+
AS144_04525	+	+	+
AS144_04530		+	+
AS144_04535	+	+	+
AS144_04540		+	+
AS144_04545		+	+
AS144_04550		+	+
AS144_04560		+	+
AS144_04575	+		+
AS144_04580		+	+
AS144_04585		+	+
AS144_04630	+	+	+
AS144_04635		+	+
AS144_04660		+	+
AS144_04695		+	+
AS144_04740		+	+
AS144_04760		+	+
AS144_04765		+	+
AS144_04780		+	+
AS144_04805	+	+	+
AS144_04810	+	+	+
AS144_04815		+	+
AS144_04845	+	+	+
AS144_04850	+	+	+
AS144_04860		+	+
AS144_04865		+	+
AS144_04880		+	+
AS144_04890	+	+	+
AS144_04915		+	+
AS144_04955		+	+
AS144_04960	+	+	+
AS144_04965		+	+
AS144_04970	+	+	+
AS144_04980		+	+
AS144_04985	+	+	+
AS144_05015		+	+
AS144_05020		+	+
AS144_05025	+	+	+
AS144_05100	+		+
AS144_05110		+	+
AS144_05140		+	+
AS144_05155		+	+
AS144_05160		+	+
AS144_05185		+	+
AS144_05190		+	+
AS144_05205		+	+
AS144_05230		+
AS144_05240	+	+	+
AS144_05245		+	+
AS144_05250		+	+
AS144_05335	+	+	+
AS144_05375		+	+
AS144_05380			+
AS144_05420		+	+
AS144_05425	+	+	+
AS144_05430		+	+
AS144_05435	+	+	+
AS144_05440	+	+	+
AS144_05445		+	+
AS144_05450	+	+	+
AS144_05455		+	+
AS144_05460		+	+
AS144_05465		+	+
AS144_05470	+	+	+
AS144_05520		+	+
AS144_05525	+	+	+
AS144_05530		+	+
AS144_05535	+	+	+
AS144_05555		+	+
AS144_05560	+	+	+
AS144_05580		+	+
AS144_05600
AS144_05605		+	+
AS144_05615	+	+	+
AS144_05625		+	+
AS144_05630	+	+	+
AS144_05700			+
AS144_05730		+	+
AS144_05735		+	+
AS144_05785		+	+
AS144_05795		+	+
AS144_05800		+	+
AS144_05865		+	+
AS144_05895	+	+	+
AS144_05905		+	+
AS144_05910		+
AS144_05915		+	+
AS144_05925		+	+
AS144_05935		+	+
AS144_05940		+	+
AS144_05945		+
AS144_05955		+	+
AS144_05960		+	+
AS144_05965		+	+
AS144_05970		+	+
AS144_05980	+	+
AS144_05985		+	+
AS144_06010		+	+
AS144_06015		+	+
AS144_06020		+	+
AS144_06025		+	+
AS144_06030	+	+	+
AS144_06160		+	+
AS144_06170
AS144_06190		+	+
AS144_06195		+	+
AS144_06200		+	+
AS144_06205		+
AS144_06260		+	+
AS144_06270		+
AS144_06295		+	+
AS144_06305		+	+
AS144_06310	+	+	+
AS144_06320		+	+
AS144_06325	+	+	+
AS144_06340		+
AS144_06350		+	+
AS144_06355		+	+
AS144_06360	+	+	+
AS144_06365	+	+	+
AS144_06370	+
AS144_06425		+	+
AS144_06485		+	+
AS144_06555		+	+
AS144_06560		+	+
AS144_06570		+	+
AS144_06600		+
AS144_06605		+
AS144_06615	+	+	+
AS144_06620	+	+
AS144_06625		+	+
AS144_06630		+	+
AS144_06655	+	+	+
AS144_06665	+	+	+
AS144_06670		+	+
AS144_06675		+	+
AS144_06680		+	+
AS144_06695	+	+	+
AS144_06705	+	+	+
AS144_06710	+	+	+
AS144_06715		+	+
AS144_06720		+
AS144_06725		+	+
AS144_06780		+	+
AS144_06800	+	+	+
AS144_06805	+	+	+
AS144_06810	+	+	+
AS144_06930	+		+
AS144_06940		+	+
AS144_06945		+	+
AS144_06975		+	+
AS144_07010		+	+
AS144_07020		+	+
AS144_07045		+	+
AS144_07050	+	+	+
AS144_07055		+	+
AS144_07065	+	+	+
AS144_07090	+	+	+
AS144_07100	+	+	+
AS144_07115			+
AS144_07120		+	+
AS144_07155		+	+
AS144_07165		+	+
AS144_07180		+	+
AS144_07185		+	+
AS144_07195		+	+
AS144_07200		+	+
AS144_07210		+	+
AS144_07215		+	+
AS144_07225		+	+
AS144_07245		+	+
AS144_07265	+	+	+
AS144_07270		+	+
AS144_07295		+	+
AS144_07300	+	+	+
AS144_07385	+	+	+
AS144_07495		+	+
AS144_07590		+	+
AS144_07595		+	+
AS144_07605		+
AS144_07615		+	+
AS144_07620		+	+
AS144_07625		+	+
gabD		+	+
glpK	+	+	+
nhaA	+	+	+
prfC	+	+	+
tgt		+	+
