# Supplementary material for: A Francisella-like endosymbiont in the Gulf Coast tick evolved from a mammalian pathogen
Source: Sci Rep. 2016 Sep 20;6:33670. doi: 10.1038/srep33670 (PMC5028885; doi:10.1038/srep33670)
Supplement: Supplementary Dataset 2 [file srep33670-s3.xls]

## Sheet: Sheet1
F.tularensis Protien	FLE-AM ortholog
YP_170089.1	AS144_00020
YP_169655.1	AS144_00025
YP_170239.1	AS144_00040
YP_169140.1	AS144_00045
YP_169938.1	AS144_00055
YP_169860.1	AS144_00065
YP_169672.1	AS144_00070
YP_170550.1	AS144_00080
YP_169671.1	AS144_00095
YP_169497.1	AS144_00120
YP_170342.1	AS144_00130
YP_169095.1	AS144_00135
YP_169961.1	AS144_00160
YP_169488.1	AS144_00205
YP_170133.1	AS144_00230
YP_170198.2	AS144_00235
YP_169096.1	AS144_00270
YP_170269.1	AS144_00275
YP_169205.1	AS144_00280
YP_169907.1	AS144_00290
YP_169291.1	AS144_00310
YP_169726.1	AS144_00315
YP_170653.1	AS144_00320
YP_169264.1	AS144_00325
YP_170375.1	AS144_00330
YP_170380.1	AS144_00340
YP_169126.1	AS144_00360
YP_169774.1	AS144_00370
YP_169229.1	AS144_00375
YP_169598.1	AS144_00380
YP_170670.1	AS144_00390
YP_170078.1	AS144_00395
YP_170205.1	AS144_00430
YP_169673.1	AS144_00435
YP_170442.1	AS144_00445
YP_169156.1	AS144_00455
YP_169495.1	AS144_00475
YP_170271.1	AS144_00540
YP_169545.1	AS144_00545
YP_169318.1	AS144_00550
YP_169128.1	AS144_00555
YP_169779.1	AS144_00560
YP_169214.1	AS144_00565
YP_169228.1	AS144_00570
YP_169136.1	AS144_00575
YP_169450.1	AS144_00580
YP_169808.1	AS144_00585
YP_170086.1	AS144_00590
YP_169442.1	AS144_00600
YP_169213.1	AS144_00605
YP_169861.1	AS144_00620
YP_169628.1	AS144_00635
YP_170176.1	AS144_00640
YP_169151.1	AS144_00650
YP_170016.1	AS144_00665
YP_169818.1	AS144_00685
YP_170119.1	AS144_00705
YP_170096.1	AS144_00730
YP_169455.1	AS144_00760
YP_170066.1	AS144_00765
YP_170654.1	AS144_00770
YP_169939.1	AS144_00775
YP_170000.1	AS144_00825
YP_169109.1	AS144_00830
YP_169247.1	AS144_00835
YP_169419.1	AS144_00840
YP_170237.1	AS144_00845
YP_169115.1	AS144_00855
YP_170282.1	AS144_00860
YP_169795.1	AS144_00890
YP_170408.1	AS144_00900
YP_169865.1	AS144_00950
YP_169124.1	AS144_00970
YP_170018.1	AS144_00975
YP_169436.1	AS144_00980
YP_169449.1	AS144_00985
YP_170158.1	AS144_00990
YP_170037.1	AS144_01000
YP_169429.2	AS144_01020
YP_170486.1	AS144_01045
YP_169252.1	AS144_01070
YP_169830.1	AS144_01075
YP_170145.1	AS144_01080
YP_170320.1	AS144_01090
YP_169668.1	AS144_01095
YP_170022.1	AS144_01100
YP_169114.1	AS144_01105
YP_169219.1	AS144_01130
YP_169561.1	AS144_01135
YP_169605.1	AS144_01145
YP_169265.1	AS144_01150
YP_170227.1	AS144_01160
YP_169508.1	AS144_01185
YP_169723.1	AS144_01190
YP_169113.1	AS144_01195
YP_169896.1	AS144_01250
YP_169447.1	AS144_01280
YP_170019.1	AS144_01305
YP_169116.1	AS144_01445
YP_169714.1	AS144_01450
YP_169494.1	AS144_01465
YP_169843.1	AS144_01480
YP_169546.1	AS144_01490
YP_170041.1	AS144_01515
YP_169504.1	AS144_01530
YP_169131.1	AS144_01535
YP_170429.1	AS144_01545
YP_170268.1	AS144_01560
YP_170283.1	AS144_01580
YP_170580.1	AS144_01650
YP_170040.1	AS144_01680
YP_169719.1	AS144_01690
YP_169490.1	AS144_01715
YP_169989.1	AS144_01720
YP_170648.1	AS144_01750
YP_170327.1	AS144_01755
YP_169922.1	AS144_01760
YP_170418.1	AS144_01875
YP_169959.1	AS144_01890
YP_170484.1	AS144_01930
YP_169153.1	AS144_01985
YP_169566.1	AS144_01995
YP_170492.1	AS144_02005
YP_169903.1	AS144_02040
YP_170528.1	AS144_02045
YP_169146.1	AS144_02070
YP_170224.1	AS144_02090
YP_170147.1	AS144_02095
YP_170480.1	AS144_02100
YP_170101.1	AS144_02150
YP_170652.1	AS144_02155
YP_170495.1	AS144_02160
YP_169134.1	AS144_02200
YP_169826.1	AS144_02255
YP_169119.1	AS144_02450
YP_169715.1	AS144_02505
YP_169199.1	AS144_02510
YP_169135.1	AS144_02530
YP_170446.1	AS144_02540
YP_8492918.1	AS144_02545
YP_170209.1	AS144_02550
YP_170251.1	AS144_02565
YP_169695.1	AS144_02570
YP_169936.1	AS144_02575
YP_169486.1	AS144_02585
YP_170187.1	AS144_02595
YP_169091.1	AS144_02600
YP_169836.1	AS144_02605
YP_169524.1	AS144_02610
YP_169891.1	AS144_02615
YP_170314.1	AS144_02635
YP_170423.1	AS144_02640
YP_169190.1	AS144_02645
YP_169498.1	AS144_02655
YP_169257.1	AS144_02660
YP_170374.1	AS144_02670
YP_169890.1	AS144_02680
YP_170592.1	AS144_02690
YP_170265.1	AS144_02700
YP_170630.1	AS144_02720
YP_170365.1	AS144_02735
YP_169738.1	AS144_02745
YP_170587.1	AS144_02765
YP_170519.1	AS144_02810
YP_169208.1	AS144_02830
YP_169421.1	AS144_02835
YP_169187.1	AS144_02840
YP_170406.1	AS144_02845
YP_169838.1	AS144_02855
YP_170253.1	AS144_02860
YP_169640.1	AS144_02870
YP_169611.1	AS144_02880
YP_169112.1	AS144_02885
YP_169522.1	AS144_02900
YP_169721.1	AS144_02905
YP_169425.1	AS144_02910
YP_170184.1	AS144_02925
YP_169150.1	AS144_02945
YP_169118.1	AS144_02960
YP_169496.1	AS144_03245
YP_169253.1	AS144_03345
YP_170315.1	AS144_03365
YP_169254.1	AS144_03375
YP_169847.1	AS144_03380
YP_169111.1	AS144_03395
YP_169258.1	AS144_03410
YP_170415.1	AS144_03430
YP_169858.1	AS144_03445
YP_169274.1	AS144_03455
YP_170348.1	AS144_03510
YP_169978.1	AS144_03515
YP_169412.1	AS144_03530
YP_169709.1	AS144_03545
YP_169716.1	AS144_03575
YP_170595.1	AS144_03585
YP_169973.1	AS144_03590
YP_170252.1	AS144_03620
YP_169612.1	AS144_03625
YP_169601.1	AS144_03645
YP_170167.1	AS144_03650
YP_169209.1	AS144_03655
YP_170090.1	AS144_03670
YP_169842.1	AS144_03675
YP_170178.1	AS144_03685
YP_169270.1	AS144_03695
YP_169871.1	AS144_03740
YP_169107.1	AS144_03750
YP_169085.1	AS144_03755
YP_170479.1	AS144_03770
YP_169511.1	AS144_03775
YP_170407.1	AS144_03795
YP_170146.1	AS144_03860
YP_170433.1	AS144_03905
YP_170013.1	AS144_03910
YP_170600.1	AS144_03920
YP_169648.1	AS144_03925
YP_170203.1	AS144_03940
YP_169155.1	AS144_03945
YP_169272.1	AS144_03970
YP_169518.1	AS144_03990
YP_170088.1	AS144_04000
YP_169699.1	AS144_04005
YP_169692.1	AS144_04010
YP_169734.1	AS144_04015
YP_170260.1	AS144_04020
YP_169418.1	AS144_04045
YP_169106.1	AS144_04055
YP_169649.1	AS144_04065
YP_169237.1	AS144_04080
YP_169645.1	AS144_04085
YP_169729.1	AS144_04090
YP_170226.1	AS144_04095
YP_169974.1	AS144_04165
YP_170004.1	AS144_04170
YP_169767.1	AS144_04180
YP_170491.1	AS144_04190
YP_169207.1	AS144_04215
YP_170382.1	AS144_04235
YP_169138.1	AS144_04245
YP_170493.1	AS144_04260
YP_170641.1	AS144_04285
YP_169097.1	AS144_04290
YP_170027.1	AS144_04300
YP_170148.1	AS144_04365
YP_169894.1	AS144_04370
YP_169438.1	AS144_04375
YP_170598.1	AS144_04380
YP_169954.1	AS144_04405
YP_169691.1	AS144_04420
YP_169911.1	AS144_04440
YP_169161.1	AS144_04455
YP_170272.1	AS144_04480
YP_169710.1	AS144_04495
YP_169909.1	AS144_04500
YP_170646.1	AS144_04510
YP_170585.1	AS144_04515
YP_170520.1	AS144_04520
YP_170591.1	AS144_04590
YP_170122.1	AS144_04600
YP_169962.1	AS144_04610
YP_170256.1	AS144_04615
YP_170494.1	AS144_04620
YP_169949.1	AS144_04625
YP_169249.1	AS144_04640
YP_170586.1	AS144_04645
YP_169432.1	AS144_04685
YP_170425.1	AS144_04700
YP_170231.1	AS144_04705
YP_170489.1	AS144_04710
YP_169215.1	AS144_04715
YP_169921.1	AS144_04730
YP_169122.1	AS144_04770
YP_170254.1	AS144_04775
YP_169500.1	AS144_04795
YP_169945.1	AS144_04830
YP_169772.1	AS144_04895
YP_169957.1	AS144_04900
YP_169718.1	AS144_04905
YP_169487.1	AS144_04910
YP_170228.1	AS144_04930
YP_170424.1	AS144_04940
YP_170490.1	AS144_04945
YP_169982.1	AS144_04950
YP_169311.1	AS144_04975
YP_170434.1	AS144_04990
YP_169321.1	AS144_05005
YP_170109.1	AS144_05030
YP_170326.1	AS144_05035
YP_169913.1	AS144_05055
YP_169912.1	AS144_05065
YP_169864.1	AS144_05105
YP_169158.1	AS144_05195
YP_169711.1	AS144_05200
YP_169604.1	AS144_05210
YP_169651.1	AS144_05255
YP_169478.1	AS144_05260
YP_169603.1	AS144_05265
YP_169650.1	AS144_05275
YP_169465.1	AS144_05290
YP_170578.1	AS144_05295
YP_170322.1	AS144_05305
YP_170075.1	AS144_05315
YP_169323.1	AS144_05320
YP_169780.1	AS144_05365
YP_169796.1	AS144_05385
YP_169639.1	AS144_05395
YP_169098.1	AS144_05405
YP_169120.1	AS144_05415
YP_170182.1	AS144_05475
YP_169831.1	AS144_05485
YP_169814.2	AS144_05490
YP_169893.1	AS144_05495
YP_169837.1	AS144_05500
YP_169275.1	AS144_05505
YP_169819.1	AS144_05510
YP_170401.1	AS144_05515
YP_169226.1	AS144_05540
YP_170266.1	AS144_05550
YP_169477.1	AS144_05565
YP_169510.1	AS144_05635
YP_169133.1	AS144_05640
YP_169220.1	AS144_05665
YP_169216.1	AS144_05675
YP_170157.1	AS144_05680
YP_169400.1	AS144_05685
YP_170522.1	AS144_05695
YP_170229.3	AS144_05720
YP_169789.1	AS144_05790
YP_170437.1	AS144_05860
YP_170414.2	AS144_05930
YP_169127.1	AS144_05950
YP_169761.1	AS144_05995
YP_169690.1	AS144_06000
YP_169881.1	AS144_06005
YP_170281.1	AS144_06040
YP_170632.1	AS144_06050
YP_170242.1	AS144_06255
YP_169196.1	AS144_06265
YP_169676.1	AS144_06385
YP_170164.1	AS144_06390
YP_169704.1	AS144_06395
YP_169309.1	AS144_06410
YP_170361.1	AS144_06420
YP_169707.1	AS144_06440
YP_169433.1	AS144_06445
YP_169218.1	AS144_06450
YP_170006.1	AS144_06455
YP_170420.1	AS144_06460
YP_169845.1	AS144_06465
YP_170496.1	AS144_06470
YP_169243.1	AS144_06475
YP_170633.1	AS144_06480
YP_169507.1	AS144_06490
YP_169147.1	AS144_06495
YP_169519.1	AS144_06505
YP_170532.1	AS144_06515
YP_170549.1	AS144_06530
YP_169250.1	AS144_06535
YP_169248.1	AS144_06540
YP_169174.1	AS144_06565
YP_170508.1	AS144_06590
YP_170456.1	AS144_06595
YP_169675.1	AS144_06610
YP_169130.1	AS144_06635
YP_169415.1	AS144_06660
YP_169988.1	AS144_06700
YP_170009.1	AS144_06735
YP_169613.1	AS144_06745
YP_169088.1	AS144_06755
YP_170270.1	AS144_06760
YP_169924.1	AS144_06785
YP_170323.1	AS144_06790
YP_170159.1	AS144_06795
YP_170373.1	AS144_06820
YP_170324.1	AS144_06825
YP_169506.1	AS144_06830
YP_170186.1	AS144_06835
YP_170497.1	AS144_06840
YP_170232.1	AS144_06845
YP_169897.1	AS144_06850
YP_170622.1	AS144_06855
YP_170177.1	AS144_06875
YP_169159.1	AS144_06880
YP_170422.1	AS144_06885
YP_170593.1	AS144_06895
YP_169635.1	AS144_06950
YP_169696.1	AS144_06960
YP_170642.1	AS144_06985
YP_169547.3	AS144_07000
YP_170643.1	AS144_07035
YP_169439.1	AS144_07060
YP_170131.1	AS144_07095
YP_169712.1	AS144_07105
YP_170623.1	AS144_07110
YP_169529.1	AS144_07130
YP_169380.3	AS144_07135
YP_169123.1	AS144_07140
YP_169607.1	AS144_07145
YP_169724.1	AS144_07170
YP_169445.1	AS144_07175
YP_169267.1	AS144_07190
YP_170579.1	AS144_07230
YP_170207.1	AS144_07235
YP_170481.1	AS144_07255
YP_169910.1	AS144_07275
YP_170130.1	AS144_07280
YP_170128.1	AS144_07285
YP_170500.1	AS144_07290
YP_169263.1	AS144_07305
YP_169234.1	AS144_07310
YP_169143.1	AS144_07320
YP_169149.1	AS144_07330
YP_170151.1	AS144_07335
YP_169667.1	AS144_07340
YP_169179.1	AS144_07345
YP_169428.1	AS144_07350
YP_169235.1	AS144_07355
YP_170134.1	AS144_07365
YP_169602.1	AS144_07370
YP_169754.1	AS144_07375
YP_170121.1	AS144_07395
YP_170175.1	AS144_07405
YP_169154.1	AS144_07410
YP_170583.1	AS144_07415
YP_169674.1	AS144_07420
YP_170290.1	AS144_07425
YP_170577.1	AS144_07430
YP_169217.1	AS144_07440
YP_170230.2	AS144_07445
YP_170029.1	AS144_07455
YP_170531.1	AS144_07460
YP_169941.1	AS144_07465
YP_170181.1	AS144_07470
YP_169923.1	AS144_07480
YP_169125.1	AS144_07490
YP_170581.1	AS144_07500
YP_170284.1	AS144_07505
YP_170645.1	AS144_07515
YP_169142.1	AS144_07520
YP_169812.1	AS144_07530
YP_170258.1	AS144_07535
YP_169713.1	AS144_07540
